# Supplementary material for: Using Integrated Network Pharmacology and Metabolomics to Reveal the Mechanisms of the Combined Intervention of Ligustrazine and Sinomenine in CCI-Induced Neuropathic Pain Rats
Source: Int J Mol Sci. 2025 Mar 13;26(6):2604. doi: 10.3390/ijms26062604 (PMC11942381; doi:10.3390/ijms26062604)
Supplement: Supplementary file 1 [file ijms-26-02604-s001.zip]

Archive with 1 entries (1 files):
- ijms-3465634-supplementary.pdf
